# Supplementary material for: Friend or Foe? Exploring the Role of Cytomegalovirus (HCMV) Infection in Head and Neck Tumors
Source: Biomedicines. 2024 Apr 15;12(4):872. doi: 10.3390/biomedicines12040872 (PMC11048144; doi:10.3390/biomedicines12040872)
Supplement: Supplementary file 1 [file biomedicines-12-00872-s001.zip]

Archive with 1 entries (1 files):
- biomedicines-2926144-supplementary.pdf
